# Supplementary material for: ZeroBind: a protein-specific zero-shot predictor with subgraph matching for drug-target interactions
Source: Nat Commun. 2023 Nov 29;14:7861. doi: 10.1038/s41467-023-43597-1 (PMC10687269; doi:10.1038/s41467-023-43597-1)
Supplement: Supplementary file 4 — Source data [file 41467_2023_43597_MOESM4_ESM.xlsx]

## Sheet: Figure 1(b)
	positive sample ratio
0-0.2	14
0.2-0.4	34
0.4-0.6	46
0.6-0.8	77
0.8-1	255

## Sheet: Figure 1(c)
	positive sample ratio
0-0.2	14
0.2-0.4	34
0.4-0.6	202
0.6-0.8	88
0.8-1	88

## Sheet: Figure 2(a)
Metric	Method	Transductive test	Semi-inductive test	Inductive test
AUROC	DeepConv-DTI	0.8831±0.0051*	0.7541±0.0049*	0.6973±0.0157*
	GraphDTA	0.9122±0.0042*	0.7559±0.0041*	0.7282±0.0124*
	Deeppurpose	0.9035±0.0081*	0.7875±0.0072*	0.7873±0.0071*
	AI-bind	0.9156±0.0047*	0.7453±0.0126*	0.7868±0.0048*
	DrugBAN	0.9256±0.0046*	0.7871±0.0047*	0.7584±0.0072*
	ZeroBind	0.9521±0.0034	0.8681±0.0052	0.8139±0.0035
AUPRC	DeepConv-DTI	0.9686±0.0062*	0.9524±0.0102*	0.9386±0.0042*
	GraphDTA	0.9654±0.0035*	0.9691±0.0034*	0.9573±0.0032*
	Deeppurpose	0.9798±0.0027*	0.9764±0.0048*	0.9721±0.0049*
	AI-bind	0.9653±0.0051*	0.9786±0.0053*	0.9754±0.0031*
	DrugBAN	0.9763±0.0048*	0.9640±0.0016*	0.9615±0.0088*
	ZeroBind	0.9896±0.0018	0.9880±0.0041	0.9872±0.0037
*P-value of two-sided t-test is <0.05

## Sheet: Figure 2(c)
	DeepConv-DTI	GraphDTA	Deeppurpose	AI-bind	DrugBAN	ZeroBind
1-10	27	16	62	108	32	125
10-100	29	21	55	70	56	128
100-1000	0	0	11	8	5	22

## Sheet: Figure 2(d)
Method	Few-shot test set
	AUROC	AUPRC
DeepConv-DTI	0.8973±0.0162*	0.9431±0.0149*
GraphDTA	0.9391±0.0131*	0.9675±0.0148*
Deeppurpose	0.9545±0.0063*	0.9487±0.0095*
AI-bind	0.9572±0.0125*	0.9418±0.0148*
DrugBAN	0.9114±0.0088*	0.9281±0.0052*
ZeroBind	0.9721±0.0068	0.9832±0.0048
*P-value of two-sided t-test is <0.05

## Sheet: Figure 3(a)
	Predicted binding pockets by ZeroBind	Randomly selected residues as binding pockets
0-0.2	485	14004
0.2-0.4	7260	0
0.4-0.6	5518	0
0.6-0.8	726	0
0.8-1	15	0

## Sheet: Figure 3(b)
	Predicted binding pockets by ZeroBind	Randomly selected residues as binding pockets
0-0.2	37	14004
0.2-0.4	658	0
0.4-0.6	5970	0
0.6-0.8	6284	0
0.8-1	1055	0

## Sheet: Figure 4(a)
	Drug InChI Key	Protein name	affinity kcal/mole
1	MCQZAGJMVRHLNR-QRWMCTBCSA-N	nucleocapsid protein N-terminal RNA binding domain	-8.2
2	VHGZTJJXZVYRMV-UHFFFAOYSA-N	ORF7A encoded accessory protein	-6.9
3	IXUYOKHQKZFALL-UHFFFAOYSA-N	ORF7A encoded accessory protein	-7.8
4	BBGGFNJGPUEVOH-UHFFFAOYSA-N	u1S2q 1-RBD Up Spike Protein Trimer	-6.9
5	OLTVRSUIOUTBRQ-UHFFFAOYSA-N	ORF3a	-5.8
6	DETCTMVFPAAUFQ-UHFFFAOYSA-N	main protease	-8
7	PCVZZJWGMJBSKX-FBMWCMRBSA-N	Orf9b	-8.2
8	FDPSDGIMOWDYAV-NDEPHWFRSA-N	u1S2q 1-RBD Up Spike Protein Trimer	-6.5
9	VZBSCWDKCMOJCR-UHFFFAOYSA-N	ORF8 accessory protein	-8.4
10	FZHRJVXERYVRSK-BZSNNMDCSA-N	Main Protease (Mpro) H172Y Mutant	-7.5
